# Supplementary material for: Early‐onset coenzyme Q10 deficiency associated with ataxia and respiratory chain dysfunction due to novel pathogenic COQ8A variants, including a large intragenic deletion
Source: JIMD Rep. 2020 Jun 2;54(1):45–53. doi: 10.1002/jmd2.12107 (PMC7358671; doi:10.1002/jmd2.12107)
Supplement: Supplementary file 1 — Table S1 Oligonucleotides used for identification of COQ8A (NM_020247.4) variants in Subjects 1 and 2. [file JMD2-54-45-s001.xlsx]

## Sheet: Supplemental Table S1 - A
SUPPLEMENTAL TABLE S1. Oligonucleotides used for identification of COQ8A (NM_020247.4) variants in Subjects 1 and 2.
A: Primers designed to amplify each coding exon of COQ8A and the intron-exon boundary
COQ8A_Exon1_F	GAGTTGGTAGTGTGGGTTTGG
COQ8A_Exon1_R	AGGACCGTGGGACACATTAG
COQ8A_Exon2_F	TGGTGGTGTGCTGTCCTG
COQ8A_Exon2_R	CACAGCACCCAGGAAAAGTC
COQ8A_Exon3_F	GTGCTGTGGTCTGGGGTTT
COQ8A_Exon3_R	CAGCTCCCCAAAAGCTCAT
COQ8A_Exon4_F	CAAGCGGTGTCTGTGTGGT
COQ8A_Exon4_R	CTGGCTGACACTCCCAGAG
COQ8A_Exon5_F	GGAGGTGGACATGGAACAGT
COQ8A_Exon5_R	ACATCTTGCCCACTGAGCTT
COQ8A_Exon6_F	TCCTGTCTTTCTGGCCTCAC
COQ8A_Exon6_R	AACTTGTCCCGCCAGTTG
COQ8A_Exon7_F	TGAAGCAGATGATGGTGAGG
COQ8A_Exon7_R	GTGTAGAGGCCTCCATGAGC
COQ8A_Exon8_F	ACACAGCTGGGAAGCCAGT
COQ8A_Exon8_R	AGGGCATCAGCGAGGAAG
COQ8A_Exon9_F	AGGCATCTGTGTTGGGTTCT
COQ8A_Exon9_R	CTGCTGAACATGGTCCCTTC
COQ8A_Exon10_F	ATATCCTGCCTGGGGTGAA
COQ8A_Exon10_R	GCTACTTCACTGCCCCTCAC
COQ8A_Exon11_F	CCCTAGGGTAGGGTGGGTAA
COQ8A_Exon11_R	CCCTGAGCTCTCTGCTGACT
COQ8A_Exon12_F	TCCTGGGAAAGTCAGCAGAG
COQ8A_Exon12_R	GCAGGAACCCAGTCATTCTC
COQ8A_Exon13_F	AGCAGGCAGTTAGGCTGACA
COQ8A_Exon13_R	GAAAATCTCACGCTCAGCAG
COQ8A_Exon14_F	GGGTTTGAGTTTATGCCCATT
COQ8A_Exon14_R	TGGTTTTTGGCCTGTCTGAG

## Sheet: Supplemental Table S1 - B
SUPPLEMENTAL TABLE S1. Oligonucleotides used for identification of COQ8A (NM_020247.4) variants in Subjects 1 and 2.
B: Primers designed to amplify overlapping cDNA amplicons spanning the entire coding region of the COQ8A transcript including some 3' UTR and 5'UTR sequence.
COQ8A_cDNA_amplicon_A_for	GAGGCGGCTAGAAGGTGAC
COQ8A_cDNA_amplicon_A_rev	AAGGACTGGAACCCAGCAC
COQ8A_cDNA_amplicon_B_for	GCCATATTGGGAGACACCAT
COQ8A_cDNA_amplicon_B_rev	CTTCTTGGCGACCTCTGC
COQ8A_cDNA_amplicon_C_for	AGAGGTCGCCAAGAAGAGC
COQ8A_cDNA_amplicon_C_rev	GAAGGGGTGGCCCTTCAG
COQ8A_cDNA_amplicon_D_for	TGGCCCTGGAGTGTGACTAC
COQ8A_cDNA_amplicon_D_rev	ACTGGTTTTTGGCCTGTCTG
